# Supplementary material for: Targeted Genomic Screen Reveals Focal Long Non-Coding RNA Copy Number Alterations in Cancer Cell Lines
Source: Noncoding RNA. 2018 Sep 13;4(3):21. doi: 10.3390/ncrna4030021 (PMC6162788; doi:10.3390/ncrna4030021)
Supplement: Supplementary file 1 [file ncrna-04-00021-s001.zip]

Archive with 5 entries (3 files):
- ncrna-351341-SI/
- ncrna-351341-SI/ncrna-351341-finalsupplementary/
- ncrna-351341-SI/ncrna-351341-finalsupplementary/Figures S1-S8.docx
- ncrna-351341-SI/ncrna-351341-finalsupplementary/Table S1.xls
- ncrna-351341-SI/ncrna-351341-finalsupplementary/Table S2.xls
